# Supplementary material for: A Placebo-Controlled Study on the Effects of the Glucagon-Like Peptide-1 Mimetic, Exenatide, on Insulin Secretion, Body Composition and Adipokines in Obese, Client-Owned Cats
Source: PLoS One. 2016 May 2;11(5):e0154727. doi: 10.1371/journal.pone.0154727 (PMC4852899; doi:10.1371/journal.pone.0154727)
Supplement: S1 Table — Signalement at the time of inclusion of the 12 cats included in the final data analysis. Abbreviations: MC, castrated male; FS, spayed female. (XLSX) [file pone.0154727.s001.xlsx]

## Sheet: Ark1
Treatment group	Breed	Gender	Age (months)	Body weight (kg)	% Body fat
Exenatide	Domestic short hair	MC	96	9.83	47.3
Exenatide	Domestic short hair	MC	106	7.39	52.3
Exenatide	Domestic short hair	FS	63	7.77	43.6
Exenatide	British shorthair	MC	77	8.61	38.4
Exenatide	Domestic short hair	MC	75	10.8	60.2
Exenatide	British shorthair	MC	119	6.65	32.6
Placebo	Mixed	MC	66	7.82	48.7
Placebo	Burmilla	FS	146	5.1	59.3
Placebo	Burmilla	FS	142	5.48	61.1
Placebo	British shorthair	FS	101	5.04	41
Placebo	Domestic short hair	MC	67	7.8	41.1
Placebo	Mixed	MC	81	10.27	43.8
