# Supplementary material for: A Placebo-Controlled Study on the Effects of the Glucagon-Like Peptide-1 Mimetic, Exenatide, on Insulin Secretion, Body Composition and Adipokines in Obese, Client-Owned Cats
Source: PLoS One. 2016 May 2;11(5):e0154727. doi: 10.1371/journal.pone.0154727 (PMC4852899; doi:10.1371/journal.pone.0154727)
Supplement: S2 Table — The owners rated their cat’s appetite on a pre-defined 5-point scale before and after treatment with either exenatide or placebo. A score of 1 indicated that the cat was always hungry or begging for food. A score of 3 indicated that the cat was readily eating when food was offered but seemed satiated between meals. A score of 5 indicated that the cat was not interested in food. (XLSX) [file pone.0154727.s002.xlsx]

## Sheet: Ark1
Treatment group	Appetite, Week 0	Appetite, Week 12
Exenatide	1	4
Exenatide	3	4
Exenatide	3	4
Exenatide	3	4
Exenatide	1	3
Exenatide	3	3
Placebo	5	3
Placebo	3	2
Placebo	3	2
Placebo	3	3
Placebo	3	3
Placebo	1	3
